# Supplementary material for: GEOlimma: differential expression analysis and feature selection using pre-existing microarray data
Source: BMC Bioinformatics. 2021 Feb 3;22:44. doi: 10.1186/s12859-020-03932-5 (PMC7860207; doi:10.1186/s12859-020-03932-5)
Supplement: Supplementary file 10 — Additional file 10. 'GEOlimma probabilities.rda': gene-level DE prior probabilities for GEOlimma. [file 12859_2020_3932_MOESM10_ESM.txt]

GeneID	probability
1	0.074566706973
2	0.0939137444579
3	0.0270052398227
9	0.121725110842
10	0.0390971382507
12	0.0878677952439
13	0.049576783555
14	0.0511890366788
15	0.024989923418
16	0.0943168077388
18	0.130592503023
19	0.111245465538
20	0.0427247077791
21	0.0906892382104
22	0.0874647319629
23	0.102781136638
24	0.0378879484079
25	0.102781136638
26	0.0350665054414
27	0.114066908505
28	0.0346634421604
29	0.108827085852
30	0.101168883515
31	0.087061668682
32	0.108020959291
33	0.0600564288593
34	0.108020959291
35	0.0640870616687
36	0.11648528819
37	0.0975413139863
38	0.0407093913744
39	0.093107617896
40	0.0628778718259
41	0.0604594921403
43	0.0342603788795
47	0.0826279725917
48	0.0906892382104
49	0.0286174929464
50	0.0854494155582
51	0.099556630391
52	0.0955259975816
53	0.0802095929061
54	0.110842402257
55	0.0914953647723
56	0.0366787585651
58	0.0451430874647
59	0.0652962515115
60 /// 71	0.0757758968158
60	0.093107617896
70	0.0568319226119
72	0.0689238210399
81	0.0822249093108
86	0.107214832729
87	0.103990326481
88	0.0350665054414
89	0.0346634421604
90	0.119306731157
91	0.0439338976219
92	0.104393389762
93	0.0733575171302
94	0.0842402257154
95	0.0257960499798
95 /// 100526760	0.13341394599
95 /// 25864	0.122128174123
97	0.109230149133
98 /// 101927144	0.0906892382104
100	0.128980249899
101	0.104393389762
102	0.0854494155582
103	0.0890769850867
104	0.043530834341
105	0.0378879484079
107	0.0608625554212
108	0.0459492140266
109	0.0959290608626
111	0.0540104796453
112	0.104393389762
113	0.0955259975816
114	0.0334542523176
115	0.0697299476018
116	0.031035872632
117	0.055622732769
118	0.0648931882306
119	0.0677146311971
120	0.13341394599
123	0.114066908505
124	0.0330511890367
125	0.0528012898025
126	0.049979846836
127	0.0161225312374
128	0.106811769448
130	0.0237807335752
131	0.0548166062072
132	0.130592503023
133	0.14228133817
134	0.0781942765014
135 /// 101730217	0.100362756953
136	0.0951229343007
140	0.0552196694881
141	0.0479645304313
142	0.117291414752
143	0.106811769448
146	0.0229746070133
147	0.031035872632
148	0.0257960499798
150	0.0677146311971
151	0.0237807335752
152	0.0697299476018
153	0.049576783555
154	0.119306731157
155	0.0221684804514
156	0.0628778718259
157	0.108424022572
158	0.10761789601
159	0.0656993147924
160	0.0503829101169
161	0.0693268843208
162	0.0975413139863
163	0.0624748085449
164	0.0983474405482
165	0.0902861749295
166	0.1120515921
167	0.0181378476421
172	0.0608625554212
173	0.0209592906086
174	0.0278113663845
175	0.0842402257154
176	0.037484885127
177	0.0540104796453
178	0.093107617896
181	0.0322450624748
182	0.0874647319629
183	0.0616686819831
185	0.0757758968158
186	0.0116888351471
187	0.0612656187021
189	0.0382910116888
190	0.0346634421604
191	0.118097541314
196	0.0979443772672
197	0.0261991132608
199	0.0918984280532
202	0.129786376461
203	0.111648528819
204	0.105199516324
205 /// 100507855	0.104393389762
207	0.0850463522773
208	0.049576783555
210	0.0910923014913
211	0.134220072551
212	0.0354695687223
213	0.0213623538896
214	0.147521160822
215	0.068117694478
216	0.115276098347
217	0.139459895204
218	0.0592503022975
219	0.0967351874244
220	0.108827085852
221	0.0862555421201
222	0.0491737202741
223	0.09915356711
224	0.128174123337
225	0.0362756952842
226	0.0826279725917
228	0.024586860137
229	0.0261991132608
230	0.10761789601
231	0.119709794438
238	0.0282144296655
239	0.0515920999597
240	0.0963321241435
241	0.114469971786
242	0.0729544538493
245	0.0358726320032
246	0.0362756952842
247	0.043530834341
248	0.0322450624748
249	0.0661023780734
250	0.0257960499798
250 /// 251	0.0326481257557
251	0.0330511890367
257	0.0298266827892
258	0.0298266827892
259	0.0443369609029
262	0.138250705361
265	0.0225715437324
266	0.0177347843611
267	0.0725513905683
268 /// 100423031	0.0584441757356
269	0.0294236195083
270	0.0217654171705
271	0.1035872632
272	0.150342603789
272 /// 100130460	0.055622732769
273	0.0790004030633
274	0.125755743652
275	0.0906892382104
276 /// 277 /// 278 /// 279 /// 280 /// 648740	0.112454655381
280 /// 55599 /// 648740	0.101975010077
283	0.123337363966
284	0.0818218460298
285	0.0572349858928
286	0.0640870616687
287	0.0729544538493
288	0.0777912132205
290	0.0213623538896
291	0.108424022572
292	0.112454655381
293	0.1035872632
301	0.123740427247
302 /// 4809	0.120515921
302	0.149133413946
303	0.0661023780734
304	0.137444578799
305	0.0608625554212
306	0.123337363966
307	0.14671503426
308	0.145505844418
309	0.114873035067
310	0.101975010077
311	0.133010882709
312	0.024989923418
313	0.0769850866586
314	0.0455461507457
316	0.0999596936719
317	0.0741636436921
318	0.0705360741636
319	0.0145102781137
320	0.0874647319629
321	0.0947198710198
322	0.0794034663442
323	0.0927045546151
324	0.0665054413543
325	0.0294236195083
326	0.0415155179363
327	0.100362756953
328	0.111245465538
329	0.0975413139863
330	0.134623135832
331	0.0709391374446
332	0.149536477227
333	0.0854494155582
334	0.118903667876
335	0.0487706569931
336	0.018540910923
337	0.0334542523176
338	0.0241837968561
339	0.0322450624748
341	0.126561870214
343	0.0302297460701
344 /// 346 /// 100533990	0.0540104796453
344	0.0395002015316
345	0.0302297460701
347	0.103990326481
348	0.128980249899
350	0.037081821846
351	0.122128174123
353	0.111648528819
354	0.0378879484079
355	0.0979443772672
356	0.0342603788795
357	0.118097541314
358	0.086658605401
359	0.0338573155985
360	0.0943168077388
361	0.0257960499798
362	0.0487706569931
363	0.031035872632
364 /// 100509620 /// 101930168	0.0346634421604
366	0.0927045546151
367	0.105602579605
368 /// 101930322	0.055622732769
368 /// 653190 /// 730013 /// 101930322	0.0987505038291
369	0.0636839983877
372	0.0794034663442
373	0.0588472390165
374	0.0519951632406
375	0.0693268843208
375 /// 100500810	0.0709391374446
377	0.115276098347
378	0.118903667876
379	0.0842402257154
381	0.0818218460298
382	0.0914953647723
383	0.0592503022975
384	0.0971382507054
387	0.0701330108827
388	0.0342603788795
389	0.0894800483676
390	0.140669085046
391	0.132204756147
392	0.0576380491737
393	0.068117694478
394	0.0737605804111
395	0.0967351874244
396	0.0854494155582
397	0.111245465538
398	0.0483675937122
399	0.101168883515
400	0.0906892382104
401	0.0338573155985
402	0.0999596936719
403	0.037484885127
405	0.0874647319629
406	0.106811769448
407	0.0366787585651
408	0.104796453043
409	0.106408706167
410	0.0507859733978
411	0.074566706973
412	0.117694478033
414	0.0967351874244
415	0.0640870616687
416	0.0669085046352
417	0.0225715437324
419	0.062071745264
420	0.0261991132608
421	0.0431277710601
427	0.109633212414
429	0.0318419991939
430	0.0697299476018
432	0.068117694478
433	0.0733575171302
434	0.0237807335752
435	0.107214832729
438	0.0286174929464
439	0.086658605401
440	0.093107617896
443	0.0862555421201
444	0.114469971786
445	0.111648528819
460	0.0439338976219
462	0.0286174929464
463	0.087061668682
466	0.0725513905683
467	0.105602579605
468	0.0959290608626
471	0.129786376461
472	0.0951229343007
473	0.0342603788795
474	0.0278113663845
475	0.149536477227
476	0.117694478033
477	0.0814187827489
478 /// 101927137	0.0648931882306
479	0.0677146311971
480	0.0221684804514
481	0.135026199113
482	0.0822249093108
483	0.0838371624345
486	0.0483675937122
486 /// 100533181	0.049576783555
487	0.0338573155985
488	0.0914953647723
489	0.086658605401
490	0.120112857719
491	0.0540104796453
492	0.0350665054414
493	0.118903667876
495	0.0257960499798
496	0.0173317210802
498	0.0826279725917
501	0.114873035067
506	0.0963321241435
509	0.0959290608626
513	0.081015719468
514	0.0765820233777
515	0.0737605804111
516	0.0890769850867
517	0.0854494155582
518	0.103184199919
521	0.0918984280532
522	0.0858524788392
523	0.106005642886
525	0.0483675937122
526	0.138653768642
527	0.103184199919
528	0.12494961709
529	0.0987505038291
533	0.121322047561
534	0.0572349858928
535	0.0947198710198
537	0.101168883515
538	0.0951229343007
539	0.0781942765014
540	0.0830310358726
545	0.116888351471
546	0.0914953647723
547	0.037081821846
549	0.09915356711
550	0.0862555421201
551	0.0326481257557
552	0.0253929866989
553	0.0354695687223
554	0.0302297460701
558	0.120918984281
563 /// 646282	0.0648931882306
563	0.0580411124547
566	0.0459492140266
567	0.0882708585248
570	0.0354695687223
571	0.0491737202741
571 /// 100379661	0.0604594921403
571 /// 193629 /// 100379661	0.0161225312374
572	0.0854494155582
573	0.1120515921
574	0.0278113663845
575	0.0455461507457
576	0.0910923014913
577	0.0431277710601
578	0.099556630391
579	0.0471584038694
580	0.124546553809
581	0.0725513905683
582	0.0282144296655
583	0.123337363966
585	0.112454655381
586	0.135832325675
587	0.0785973397823
590	0.0959290608626
593	0.0665054413543
594	0.0890769850867
595	0.124546553809
596	0.0798065296252
597	0.132607819428
598	0.0842402257154
599 /// 8106 /// 100529063	0.0846432889964
599	0.0842402257154
602 /// 102465879	0.136235388956
604	0.14671503426
605	0.111648528819
606	0.0278113663845
607	0.086658605401
608	0.0483675937122
610	0.0407093913744
611	0.0141072148327
613	0.113260781943
617	0.0894800483676
622	0.100362756953
623	0.0507859733978
624	0.0773881499395
627	0.080612656187
629	0.106005642886
631	0.0677146311971
632 /// 11243 /// 100527963	0.0773881499395
633	0.0826279725917
634	0.0935106811769
635	0.0318419991939
636	0.0898831116485
637	0.143087464732
638	0.108424022572
639	0.0971382507054
640	0.0604594921403
641	0.137444578799
642	0.101571946796
643	0.031035872632
644	0.118903667876
645	0.10761789601
646	0.0467553405885
648 /// 100532731	0.129786376461
649	0.0536074163644
650	0.087061668682
651	0.0298266827892
652	0.0894800483676
653	0.0338573155985
654	0.0169286577993
655	0.0693268843208
656	0.0612656187021
657	0.0983474405482
658	0.0818218460298
659	0.0923014913341
660	0.0528012898025
661	0.0951229343007
662	0.0604594921403
663	0.115679161628
664	0.132607819428
665	0.131801692866
666	0.111648528819
667	0.086658605401
668	0.0636839983877
669	0.0959290608626
670	0.0959290608626
671 /// 149684	0.0261991132608
672	0.133010882709
673	0.0761789600967
673 /// 57670	0.0564288593309
675	0.0894800483676
676	0.0141072148327
677	0.105199516324
678	0.101975010077
680	0.0213623538896
682	0.0971382507054
683	0.109633212414
684	0.0951229343007
685	0.0967351874244
686	0.0814187827489
687	0.0640870616687
688	0.157597742846
689	0.0862555421201
690	0.0229746070133
694	0.133010882709
695	0.0798065296252
696	0.0306328093511
699	0.0628778718259
701	0.148327287384
705	0.126561870214
706	0.122531237404
708	0.114066908505
710	0.122531237404
711	0.0322450624748
712	0.0733575171302
713	0.0858524788392
714	0.0765820233777
715	0.101168883515
716	0.109633212414
717	0.0705360741636
718	0.131801692866
719	0.112454655381
720 /// 721 /// 100293534	0.0850463522773
722	0.0523982265216
725	0.0415155179363
726	0.080612656187
727	0.0951229343007
728	0.0834340991536
729	0.0338573155985
730	0.0721483272874
731	0.0302297460701
732	0.0278113663845
733	0.0282144296655
734	0.0850463522773
735	0.0213623538896
738	0.115276098347
740	0.0979443772672
741	0.0471584038694
744	0.0890769850867
745	0.0362756952842
746	0.114066908505
747	0.0475614671503
750	0.0229746070133
752	0.0878677952439
753	0.1035872632
754	0.119709794438
755	0.0491737202741
757	0.0878677952439
758	0.0447400241838
759	0.0447400241838
760	0.101975010077
761	0.0580411124547
762	0.0773881499395
763	0.0338573155985
765	0.0447400241838
766	0.0318419991939
767	0.031035872632
768	0.0515920999597
770	0.0777912132205
771	0.0975413139863
773 /// 100507353	0.0266021765417
774	0.0403063280935
775	0.0536074163644
776	0.0576380491737
777	0.0407093913744
778	0.0257960499798
779	0.0338573155985
780 /// 100616237	0.122934300685
781	0.101168883515
782	0.0390971382507
783	0.0818218460298
784	0.106811769448
785	0.0604594921403
786	0.0225715437324
788	0.103990326481
790	0.0927045546151
793	0.0455461507457
794	0.0677146311971
795	0.0157194679565
796	0.0261991132608
797	0.0358726320032
799	0.0322450624748
800	0.0951229343007
801	0.0592503022975
801 /// 805 /// 808	0.0939137444579
810	0.0523982265216
811	0.0608625554212
813	0.102378073358
814	0.0906892382104
815	0.0399032648126
816	0.0576380491737
817	0.118903667876
818	0.104393389762
819	0.0987505038291
820	0.0552196694881
821	0.087061668682
822	0.114469971786
823	0.0862555421201
824	0.130995566304
825	0.100362756953
826	0.0898831116485
827	0.0362756952842
828	0.0568319226119
829	0.0701330108827
830	0.0814187827489
831	0.120112857719
832	0.0757758968158
833	0.099556630391
834	0.136638452237
834 /// 114769	0.126964933495
835	0.068117694478
836	0.105199516324
837	0.136638452237
838	0.0729544538493
839	0.114469971786
840	0.108020959291
841	0.087061668682
842	0.0749697702539
843	0.049979846836
844	0.0382910116888
845	0.0552196694881
846	0.0201531640468
847	0.120112857719
856	0.00765820233777
857	0.143490528013
858	0.115679161628
859	0.024586860137
860	0.0588472390165
861 /// 100506403 /// 101928269	0.0604594921403
862	0.0713422007255
863	0.0923014913341
864	0.106408706167
865	0.106811769448
866	0.0354695687223
867	0.0846432889964
868	0.103990326481
869	0.0322450624748
871	0.123740427247
873	0.10761789601
874	0.121322047561
875	0.0894800483676
881	0.0241837968561
883	0.0515920999597
885	0.0378879484079
886	0.0302297460701
887	0.0302297460701
889	0.068117694478
890	0.146311970979
891	0.153970173317
892	0.0890769850867
894	0.0874647319629
896	0.0927045546151
898	0.123337363966
899	0.122934300685
900	0.132204756147
901	0.120515921
902	0.0737605804111
904	0.074566706973
905	0.0846432889964
908	0.0955259975816
909	0.0640870616687
910	0.0439338976219
911	0.0773881499395
912	0.0757758968158
913	0.0503829101169
914	0.093107617896
915	0.105199516324
916	0.0584441757356
917	0.0773881499395
919	0.0765820233777
920	0.0757758968158
921	0.0548166062072
922	0.0241837968561
923	0.0390971382507
924	0.0665054413543
925	0.0858524788392
926 /// 100996919	0.0366787585651
926	0.0197501007658
928	0.0576380491737
929	0.104393389762
930	0.0616686819831
931	0.0656993147924
932	0.0423216444982
933	0.0765820233777
939	0.0697299476018
940	0.0415155179363
941	0.0451430874647
942	0.080612656187
943	0.0503829101169
944	0.0576380491737
945	0.0600564288593
946	0.024989923418
947	0.068520757759
948	0.0798065296252
949	0.0693268843208
950	0.0894800483676
951	0.0608625554212
952	0.074566706973
953	0.0858524788392
954	0.0395002015316
955	0.0894800483676
956	0.0503829101169
957	0.0528012898025
958	0.081015719468
959	0.037484885127
960	0.122934300685
961	0.0927045546151
962	0.0927045546151
963	0.0769850866586
965	0.114873035067
966	0.15074566707
967	0.145908907699
968 /// 26781 /// 101928634	0.0765820233777
969	0.0902861749295
970	0.0693268843208
971	0.0886739218057
972	0.0612656187021
973	0.0769850866586
974	0.0358726320032
975	0.130995566304
976	0.124143490528
977	0.116888351471
978	0.1035872632
983	0.136235388956
984 /// 728642	0.0697299476018
987	0.122531237404
988	0.0544135429262
989	0.102781136638
990	0.143893591294
991	0.141475211608
993	0.110439338976
994	0.149133413946
995	0.0572349858928
996	0.0769850866586
997	0.0765820233777
998	0.107214832729
999	0.087061668682
1000	0.112857718662
1001	0.0914953647723
1002	0.0528012898025
1003	0.0669085046352
1004	0.0592503022975
1005	0.0306328093511
1006	0.0294236195083
1007	0.0229746070133
1008	0.0507859733978
1009	0.0935106811769
1010	0.0362756952842
1012	0.0661023780734
1013	0.043530834341
1014	0.0431277710601
1015	0.0382910116888
1016	0.0568319226119
1017	0.0822249093108
1018 /// 100529145	0.0781942765014
1019	0.111648528819
1020	0.101975010077
1021	0.0894800483676
1022	0.105602579605
1024	0.0677146311971
1025	0.037081821846
1026	0.149536477227
1027	0.139459895204
1028	0.103184199919
1029	0.0890769850867
1030	0.0842402257154
1031	0.125352680371
1032	0.0822249093108
1033	0.154373236598
1036	0.100765820234
1038	0.0552196694881
1039 /// 101060399	0.120918984281
1040	0.099556630391
1041	0.0503829101169
1043	0.109633212414
1044	0.0298266827892
1045	0.037081821846
1046	0.0205562273277
1047	0.103184199919
1048	0.0515920999597
1050	0.0979443772672
1051	0.164852881902
1052	0.162434502217
1053	0.0451430874647
1054	0.115679161628
1056	0.0777912132205
1057	0.0306328093511
1058	0.0777912132205
1058 /// 54978	0.149133413946
1059	0.0850463522773
1060	0.0902861749295
1062	0.139459895204
1063	0.132607819428
1066 /// 100653057	0.0862555421201
1068	0.0270052398227
1069	0.105602579605
1070	0.0967351874244
1071	0.05602579605
1072	0.0790004030633
1073	0.127367996775
1075	0.154373236598
1080	0.0149133413946
1081	0.0278113663845
1082 /// 93659 /// 94027 /// 94115 /// 114335	0.037081821846
1084	0.0471584038694
1087	0.0330511890367
1088	0.0378879484079
1089	0.0459492140266
1101	0.049576783555
1102	0.117694478033
1103	0.0233776702942
1104	0.0826279725917
1105	0.0955259975816
1106	0.100362756953
1107	0.0882708585248
1108	0.107214832729
1109	0.024989923418
1111	0.132204756147
1112	0.0479645304313
1113	0.0568319226119
1114	0.0519951632406
1116	0.0959290608626
1117	0.0987505038291
1118	0.0354695687223
1119	0.0842402257154
1120	0.0733575171302
1121	0.055622732769
1122	0.0487706569931
1123	0.09915356711
1124	0.0737605804111
1128	0.0427247077791
1129	0.018540910923
1130	0.101168883515
1131	0.0588472390165
1132	0.0290205562273
1133	0.0221684804514
1134	0.0290205562273
1135	0.0350665054414
1136	0.0487706569931
1137	0.024586860137
1138	0.0652962515115
1139 /// 89832 /// 101929970 /// 101930361	0.080612656187
1140	0.0644901249496
1141	0.0503829101169
1142	0.0100765820234
1143	0.0145102781137
1144	0.0326481257557
1145	0.0225715437324
1146	0.0459492140266
1147	0.0785973397823
1149	0.0507859733978
1152	0.116888351471
1153	0.135832325675
1154	0.0765820233777
1155	0.0979443772672
1158	0.0322450624748
1159 /// 548596	0.109230149133
1160	0.062071745264
1161	0.0628778718259
1163	0.09915356711
1164	0.143490528013
1173	0.087061668682
1174	0.068520757759
1175	0.110842402257
1176	0.0862555421201
1178	0.0532043530834
1179	0.0270052398227
1180	0.024989923418
1181	0.0564288593309
1182	0.108827085852
1183	0.0584441757356
1184	0.081015719468
1185	0.068117694478
1186	0.0773881499395
1187 /// 1188	0.0334542523176
1188	0.0241837968561
1191	0.143893591294
1192	0.0906892382104
1193	0.0906892382104
1195	0.120515921
1196	0.0781942765014
1198	0.0677146311971
1200	0.101168883515
1201	0.0874647319629
1203	0.113663845224
1207	0.127771060056
1208	0.0338573155985
1209	0.087061668682
1211	0.0624748085449
1212	0.101975010077
1213	0.0491737202741
1215	0.037484885127
1230	0.101571946796
1232	0.0358726320032
1233	0.0270052398227
1234	0.0604594921403
1235	0.0765820233777
1236	0.0834340991536
1237	0.0338573155985
1238	0.0217654171705
1240	0.0399032648126
1241	0.0886739218057
1244	0.0487706569931
1258	0.0350665054414
1259	0.0814187827489
1261	0.0266021765417
1262	0.0237807335752
1263	0.0640870616687
1264	0.0729544538493
1265	0.106005642886
1266	0.0769850866586
1267	0.0999596936719
1268	0.0608625554212
1269	0.0354695687223
1270	0.0161225312374
1271	0.0407093913744
1272	0.0652962515115
1277	0.100765820234
1278	0.0894800483676
1280	0.0261991132608
1281	0.0846432889964
1282	0.119306731157
1284	0.109633212414
1285	0.0153164046755
1286	0.0564288593309
1287	0.11648528819
1288	0.0580411124547
1289	0.106811769448
1290	0.10761789601
1291	0.0822249093108
1292	0.0927045546151
1293	0.0959290608626
1294	0.0894800483676
1295	0.0536074163644
1296	0.0765820233777
1297	0.0318419991939
1298	0.0596533655784
1299	0.0701330108827
1300	0.0491737202741
1301	0.0415155179363
1302	0.0346634421604
1303	0.0914953647723
1305	0.0515920999597
1306	0.080612656187
1307	0.0959290608626
1308	0.0632809351068
1310	0.0390971382507
1311	0.0395002015316
1312	0.0673115679162
1314	0.0656993147924
1315	0.0830310358726
1316	0.12494961709
1317	0.11648528819
1318	0.117694478033
1325	0.0523982265216
1326	0.125352680371
1327	0.05602579605
1329	0.0955259975816
1337	0.0733575171302
1339	0.0378879484079
1340	0.081015719468
1345	0.093107617896
1346	0.081015719468
1347	0.0939137444579
1349	0.0923014913341
1350	0.0882708585248
1351	0.0967351874244
1352	0.0733575171302
1353	0.09915356711
1355	0.0947198710198
1356	0.0846432889964
1357	0.0128980249899
1358	0.0362756952842
1359	0.0785973397823
1360	0.0390971382507
1361	0.0322450624748
1362	0.0967351874244
1363	0.126964933495
1364	0.080612656187
1365	0.0721483272874
1366	0.0975413139863
1368	0.118500604595
1369	0.0334542523176
1370	0.0270052398227
1371	0.080612656187
1373	0.0741636436921
1374	0.0939137444579
1375 /// 386593	0.0898831116485
1376	0.0927045546151
1378	0.0717452640064
1378 /// 1379	0.0604594921403
1379	0.0318419991939
1380	0.0592503022975
1381	0.0411124546554
1382	0.102781136638
1384	0.113260781943
1385	0.0846432889964
1386	0.0580411124547
1387	0.0769850866586
1388	0.0395002015316
1388 /// 7148	0.0451430874647
1389	0.122934300685
1390	0.108424022572
1392	0.0322450624748
1393	0.0358726320032
1394	0.0294236195083
1395	0.0229746070133
1396	0.143893591294
1397	0.119306731157
1398	0.102781136638
1399	0.0729544538493
1400	0.0689238210399
1401	0.0201531640468
1404	0.0584441757356
1406	0.0282144296655
1407	0.102378073358
1408	0.0959290608626
1409	0.024586860137
1410	0.103990326481
1411	0.0157194679565
1412	0.0386940749698
1413	0.024989923418
1414	0.0193470374849
1415 /// 1416	0.0511890366788
1415	0.0423216444982
1416	0.0302297460701
1417	0.0217654171705
1418	0.0153164046755
1419	0.0213623538896
1420	0.0330511890367
1421	0.0286174929464
1427	0.0697299476018
1428	0.0826279725917
1429	0.0886739218057
1431	0.0842402257154
1432	0.11648528819
1434	0.114873035067
1435	0.0503829101169
1436	0.0862555421201
1437	0.0399032648126
1438	0.0951229343007
1439	0.119709794438
1440	0.0447400241838
1441	0.087061668682
1442 /// 1443	0.0322450624748
1442 /// 1444 /// 2688	0.0326481257557
1442 /// 1444 /// 2688 /// 2689	0.0475614671503
1442	0.0330511890367
1442 /// 1443 /// 1444 /// 2688	0.0330511890367
1444	0.0201531640468
1445	0.119709794438
1446	0.031035872632
1447	0.0193470374849
1448	0.0274083031036
1452	0.0947198710198
1453	0.119709794438
1454 /// 102800317	0.0935106811769
1454 /// 400927 /// 102800317	0.0382910116888
1454	0.099556630391
1455	0.0882708585248
1456	0.109633212414
1457 /// 4780	0.0769850866586
1457	0.0753728335349
1459	0.0882708585248
1460 /// 58496	0.0580411124547
1460	0.0790004030633
1462	0.120112857719
1463	0.037081821846
1464	0.0914953647723
1465	0.121322047561
1466	0.109633212414
1468	0.108827085852
1469	0.0314389359129
1470	0.0354695687223
1471	0.0737605804111
1472	0.0596533655784
1473	0.0266021765417
1474	0.0826279725917
1475	0.145102781137
1476	0.0963321241435
1477	0.106811769448
1478	0.0918984280532
1479	0.0790004030633
1482	0.0354695687223
1485 /// 246100	0.031035872632
1486	0.115276098347
1487	0.0979443772672
1488	0.093107617896
1489	0.0648931882306
1490	0.123337363966
1491	0.0955259975816
1493	0.0467553405885
1495	0.0975413139863
1496	0.0523982265216
1497	0.0939137444579
1499	0.0947198710198
1500 /// 100528016	0.0975413139863
1501	0.0334542523176
1503	0.140669085046
1504 /// 440387	0.0290205562273
1506	0.0503829101169
1508	0.116888351471
1509	0.131398629585
1510	0.037484885127
1511	0.0624748085449
1512	0.1035872632
1513	0.111648528819
1514	0.148327287384
1515	0.0943168077388
1518	0.0693268843208
1519	0.105602579605
1520	0.099556630391
1521	0.0693268843208
1522	0.0850463522773
1523	0.0975413139863
1524	0.0644901249496
1525	0.108020959291
1527	0.0253929866989
1528	0.134220072551
1534	0.116082224909
1535	0.104393389762
1536	0.074566706973
1537	0.0862555421201
1538	0.0326481257557
1539	0.0128980249899
1540	0.107214832729
1543	0.0592503022975
1544	0.0471584038694
1545	0.150342603789
1548	0.0290205562273
1549	0.0261991132608
1550	0.0193470374849
1551 /// 100861540	0.031035872632
1553	0.0330511890367
1555	0.0330511890367
1555 /// 1556	0.0693268843208
1556	0.0334542523176
1557	0.018943974204
1558	0.0382910116888
1559	0.0342603788795
1562	0.0540104796453
1564 /// 1565 /// 101929829	0.0515920999597
1565	0.037081821846
1571	0.068117694478
1572	0.0104796453043
1573	0.100765820234
1576	0.0229746070133
1577	0.0652962515115
1579 /// 284541	0.0181378476421
1579	0.0241837968561
1580	0.0507859733978
1581	0.0141072148327
1582	0.0177347843611
1583	0.0261991132608
1584	0.0201531640468
1585	0.0270052398227
1586	0.0366787585651
1587	0.0120918984281
1588	0.0209592906086
1589 /// 1590	0.0423216444982
1591	0.0717452640064
1592	0.0427247077791
1593	0.12938331318
1594	0.0983474405482
1595 /// 401387	0.0878677952439
1600	0.0519951632406
1600 /// 115209	0.0939137444579
1601 /// 101926921	0.130995566304
1601	0.0656993147924
1602	0.102781136638
1603	0.0822249093108
1604	0.149939540508
1605	0.0890769850867
1606	0.109633212414
1607	0.0382910116888
1608	0.0576380491737
1609	0.081015719468
1610	0.0362756952842
1611	0.102781136638
1612	0.145505844418
1613 /// 693222	0.0785973397823
1613	0.0133010882709
1615	0.0951229343007
1616	0.0749697702539
1617 /// 57054 /// 57055 /// 57135	0.0209592906086
1618	0.0237807335752
1620	0.0507859733978
1621	0.0346634421604
1622	0.113663845224
1627	0.136235388956
1628	0.0737605804111
1629	0.0854494155582
1630	0.0302297460701
1632	0.118097541314
1633	0.0971382507054
1634	0.0701330108827
1635	0.105199516324
1636	0.049576783555
1638	0.0463522773075
1639 /// 57835	0.0596533655784
1639	0.0604594921403
1641	0.0411124546554
1642	0.0648931882306
1643	0.144296654575
1644	0.0463522773075
1645	0.049979846836
1645 /// 1646 /// 101930400	0.0443369609029
1646 /// 101930400	0.0955259975816
1647	0.133010882709
1649	0.11648528819
1650	0.100765820234
1652 /// 100037417	0.0802095929061
1653	0.0798065296252
1654	0.0918984280532
1655	0.124143490528
1655 /// 100616387 /// 100616408	0.0999596936719
1656	0.0507859733978
1657	0.105602579605
1659	0.0528012898025
1660	0.0661023780734
1662	0.0983474405482
1663 /// 440081 /// 642846	0.0858524788392
1663	0.102781136638
1665	0.0959290608626
1666	0.0814187827489
1667 /// 1668 /// 728358	0.0447400241838
1669	0.0411124546554
1670	0.0241837968561
1671	0.0209592906086
1672	0.0725513905683
1673 /// 100289462	0.0515920999597
1674 /// 55578	0.0697299476018
1674	0.0443369609029
1675	0.152357920193
1676	0.0878677952439
1677	0.0979443772672
1678	0.0729544538493
1687	0.132204756147
1690	0.110439338976
1716	0.0697299476018
1717	0.118097541314
1718	0.139862958484
1719	0.138250705361
1720	0.0128980249899
1723	0.0729544538493
1725	0.0802095929061
1727	0.104796453043
1728	0.105602579605
1729	0.10761789601
1730	0.106005642886
1731	0.0725513905683
1733	0.0177347843611
1734	0.0802095929061
1735	0.0447400241838
1736 /// 677835 /// 100847052	0.119709794438
1737	0.0886739218057
1738	0.0874647319629
1739	0.0854494155582
1740	0.0588472390165
1741	0.121725110842
1742	0.0471584038694
1743	0.0600564288593
1745	0.0781942765014
1746	0.0689238210399
1747	0.043530834341
1748	0.0411124546554
1749	0.068117694478
1750	0.0548166062072
1755	0.0616686819831
1756	0.0777912132205
1757	0.0382910116888
1758	0.0153164046755
1759	0.103990326481
1760	0.0693268843208
1761	0.0233776702942
1762	0.0648931882306
1763	0.100765820234
1767	0.0652962515115
1768	0.0237807335752
1769	0.0229746070133
1770	0.0318419991939
1773	0.0419185812173
1774	0.0927045546151
1775	0.0532043530834
1776	0.0661023780734
1777	0.0850463522773
1778	0.0306328093511
1780	0.0725513905683
1781	0.0814187827489
1783	0.106811769448
1785	0.121725110842
1786	0.142684401451
1787	0.0318419991939
1788	0.0632809351068
1789	0.102781136638
1791	0.0403063280935
1793	0.0459492140266
1794	0.108424022572
1795	0.0733575171302
1796	0.0914953647723
1797	0.0689238210399
1798	0.100362756953
1800	0.0427247077791
1801 /// 124641	0.0701330108827
1802	0.101168883515
1803	0.0959290608626
1804	0.0540104796453
1805	0.0536074163644
1806	0.0616686819831
1807	0.0342603788795
1808	0.132204756147
1809	0.0979443772672
1810	0.0846432889964
1811	0.0302297460701
1812	0.0290205562273
1813	0.055622732769
1814	0.0169286577993
1815	0.0261991132608
1816	0.037081821846
1819	0.0661023780734
1820	0.0959290608626
1821	0.0261991132608
1822	0.0447400241838
1823	0.049576783555
1824	0.147118097541
1825	0.0717452640064
1826	0.0342603788795
1827	0.105602579605
1828	0.0314389359129
1829	0.113260781943
1830	0.0673115679162
1831	0.0874647319629
1832	0.10761789601
1833	0.0193470374849
1834	0.0378879484079
1836	0.121322047561
1837	0.062071745264
1838	0.0399032648126
1839	0.124546553809
1840	0.0769850866586
1841	0.0894800483676
1842	0.0914953647723
1843	0.105199516324
1844	0.12494961709
1845	0.119306731157
1846	0.119306731157
1847	0.130995566304
1848	0.112454655381
1849	0.109633212414
1850 /// 101927562	0.080612656187
1852	0.0507859733978
1854	0.113260781943
1855	0.0818218460298
1856	0.0709391374446
1857	0.0568319226119
1859	0.0217654171705
1861	0.0790004030633
1869	0.103990326481
1870	0.0552196694881
1871	0.124546553809
1874	0.05602579605
1875	0.0947198710198
1876	0.100362756953
1877	0.068520757759
1879	0.160016122531
1880	0.125755743652
1889	0.101975010077
1890	0.124143490528
1891	0.0834340991536
1892	0.112454655381
1893	0.124143490528
1894	0.0729544538493
1896	0.0306328093511
1901	0.121725110842
1902	0.117291414752
1903	0.122934300685
1906	0.106005642886
1907	0.0656993147924
1908	0.049979846836
1909	0.062071745264
1910	0.1120515921
1911 /// 4074	0.0975413139863
1911	0.118903667876
1912	0.0975413139863
1915	0.0705360741636
1917	0.0802095929061
1933 /// 619569	0.104393389762
1936	0.0826279725917
1937 /// 100500804	0.108020959291
1938	0.0842402257154
1939	0.114873035067
1942	0.134220072551
1943	0.0326481257557
1944	0.068117694478
1945	0.0935106811769
1946	0.126158806933
1947	0.0673115679162
1948	0.141475211608
1949	0.086658605401
1950	0.0697299476018
1951	0.0785973397823
1952	0.0971382507054
1953	0.108827085852
1954	0.0709391374446
1955	0.0975413139863
1956	0.0794034663442
1958	0.110842402257
1959	0.0963321241435
1960	0.102781136638
1961	0.0483675937122
1962	0.0741636436921
1964	0.108020959291
1965	0.100362756953
1967	0.074566706973
1968	0.103184199919
1969	0.112454655381
1973 /// 26781 /// 652965 /// 652966 /// 100533955 /// 101928634	0.107214832729
1973 /// 26781 /// 652965 /// 652966	0.0878677952439
1974	0.0197501007658
1974 /// 6043 /// 619567 /// 619568 /// 677847 /// 100302143	0.0983474405482
1975	0.118903667876
1977	0.106005642886
1978	0.139056831923
1979	0.120515921
1981	0.0753728335349
1982	0.0443369609029
1983	0.114873035067
1983 /// 677811	0.068117694478
1984	0.0761789600967
1990	0.037081821846
1991	0.0596533655784
1992	0.169286577993
1993	0.0701330108827
1994	0.0753728335349
1995	0.0290205562273
1996	0.0395002015316
1997	0.125352680371
1998	0.102781136638
1999	0.105199516324
2000	0.122934300685
2001	0.037081821846
2002	0.0580411124547
2003	0.037081821846
2004	0.122531237404
2005	0.0910923014913
2006	0.0616686819831
2009	0.0874647319629
2010	0.0697299476018
2011	0.0608625554212
2012	0.102378073358
2013	0.0975413139863
2014	0.122934300685
2015	0.0785973397823
2016	0.0415155179363
2017	0.124546553809
2018	0.0689238210399
2019	0.0790004030633
2020	0.0519951632406
2021	0.0834340991536
2022	0.0975413139863
2023	0.0878677952439
2026	0.111648528819
2027	0.0596533655784
2028	0.0673115679162
2029	0.0842402257154
2030	0.110439338976
2033	0.0753728335349
2034	0.143087464732
2035	0.0761789600967
2036	0.0737605804111
2037	0.0894800483676
2038	0.0346634421604
2039	0.0939137444579
2040	0.157597742846
2041	0.0451430874647
2042	0.055622732769
2043	0.0939137444579
2044	0.0596533655784
2045	0.0580411124547
2046	0.0286174929464
2047	0.0604594921403
2048	0.117291414752
2049	0.081015719468
2050	0.0765820233777
2051	0.0874647319629
2052	0.1120515921
2053	0.106408706167
2054	0.0725513905683
2055	0.0882708585248
2056	0.0290205562273
2057	0.0697299476018
2057 /// 57139	0.0830310358726
2058	0.103184199919
2059	0.13341394599
2060	0.110439338976
2063	0.0785973397823
2064	0.0568319226119
2065	0.0572349858928
2066	0.0415155179363
2067	0.1120515921
2068	0.0463522773075
2069	0.117291414752
2070	0.0552196694881
2071	0.0882708585248
2072	0.0604594921403
2073	0.107214832729
2074 /// 267004 /// 101243544	0.0814187827489
2074	0.068520757759
2077	0.0661023780734
2078	0.0785973397823
2079	0.0846432889964
2081	0.111648528819
2086	0.0540104796453
2091	0.133010882709
2098	0.0757758968158
2099	0.031035872632
2100	0.0330511890367
2101	0.115276098347
2103	0.0294236195083
2104	0.0798065296252
2107	0.106811769448
2108	0.0874647319629
2109	0.100362756953
2110	0.086658605401
2113	0.110036275695
2114	0.115276098347
2115	0.0536074163644
2116	0.0278113663845
2117	0.0540104796453
2118	0.0955259975816
2119	0.087061668682
2120	0.110439338976
2121	0.0717452640064
2122	0.037081821846
2123	0.137041515518
2124	0.12494961709
2125	0.0713422007255
2128	0.0314389359129
2130	0.0794034663442
2131	0.102781136638
2132	0.0979443772672
2134	0.0399032648126
2135	0.11648528819
2137	0.0777912132205
2138	0.0769850866586
2139	0.049979846836
2140	0.0842402257154
2145	0.0604594921403
2146	0.13341394599
2147	0.0411124546554
2149	0.123740427247
2150	0.115276098347
2151	0.055622732769
2152	0.133010882709
2153	0.087061668682
2155	0.0318419991939
2157	0.109230149133
2158	0.0173317210802
2159	0.0701330108827
2160	0.0141072148327
2161	0.114469971786
2162	0.0874647319629
2165	0.00967351874244
2166	0.0802095929061
2167	0.0528012898025
2168	0.0253929866989
2169	0.0447400241838
2170	0.0648931882306
2171	0.157194679565
2172	0.024989923418
2173	0.0721483272874
2175	0.0927045546151
2176	0.0302297460701
2177	0.0729544538493
2178	0.0838371624345
2180	0.127771060056
2181	0.145505844418
2182	0.0902861749295
2184	0.130592503023
2185	0.0943168077388
2186	0.0935106811769
2187	0.0761789600967
2188	0.0979443772672
2189	0.0910923014913
2191	0.0785973397823
2192	0.0830310358726
2193	0.102378073358
2194	0.0923014913341
2195	0.0846432889964
2196	0.0451430874647
2197	0.0874647319629
2199	0.0802095929061
2200	0.0935106811769
2201	0.0540104796453
2202	0.115679161628
2203	0.113260781943
2204	0.0540104796453
2205	0.074566706973
2206	0.0358726320032
2207	0.110036275695
2208	0.043530834341
2209 /// 2210 /// 100132417	0.0854494155582
2209	0.031035872632
2210	0.0826279725917
2212	0.105602579605
2212 /// 9103	0.0471584038694
2213	0.0967351874244
2214 /// 2215	0.0632809351068
2215	0.0798065296252
2217	0.118903667876
2218	0.099556630391
2219	0.0652962515115
2220	0.0334542523176
2222	0.121322047561
2224	0.0983474405482
2230	0.093107617896
2232	0.103184199919
2235	0.0628778718259
2237	0.149133413946
2239	0.0939137444579
2241	0.0568319226119
2242	0.0785973397823
2243	0.0229746070133
2244	0.0326481257557
2245	0.0894800483676
2246	0.0528012898025
2247	0.135832325675
2248	0.0266021765417
2249	0.0181378476421
2250	0.0475614671503
2251	0.0322450624748
2252	0.0157194679565
2252 /// 387628 /// 654466	0.0826279725917
2253	0.0197501007658
2254	0.068117694478
2255	0.0237807335752
2256	0.0644901249496
2257	0.0548166062072
2258	0.123740427247
2259	0.0395002015316
2260	0.0757758968158
2261	0.09915356711
2262	0.031035872632
2263	0.0572349858928
2264	0.0592503022975
2266	0.0322450624748
2267	0.05602579605
2268	0.106005642886
2271	0.0923014913341
2272	0.0955259975816
2273	0.136235388956
2274	0.134220072551
2275	0.0677146311971
2277 /// 100532742	0.0612656187021
2280 /// 101929368	0.112857718662
2281	0.128577186618
2281 /// 388931	0.0773881499395
2286	0.0818218460298
2287	0.0725513905683
2288	0.0785973397823
2289	0.120515921
2290	0.0636839983877
2294	0.0511890366788
2295	0.0600564288593
2296	0.125352680371
2297	0.0822249093108
2298 /// 200350	0.0314389359129
2299	0.024989923418
2300	0.0439338976219
2301	0.0221684804514
2302	0.0350665054414
2303	0.0624748085449
2304	0.0729544538493
2305	0.140266021765
2306	0.0298266827892
2307	0.0415155179363
2308	0.120918984281
2309 /// 2310	0.0818218460298
2309	0.122934300685
2312	0.0278113663845
2313	0.0886739218057
2314	0.0842402257154
2314 /// 3996	0.0322450624748
2315	0.0382910116888
2316	0.118903667876
2317	0.117694478033
2318	0.110439338976
2319	0.118097541314
2321	0.0697299476018
2322	0.0467553405885
2323	0.074566706973
2324	0.0386940749698
2326	0.0580411124547
2327	0.037081821846
2328	0.0358726320032
2329	0.0665054413543
2330	0.0608625554212
2331	0.0604594921403
2332	0.0918984280532
2334	0.0334542523176
2335	0.145908907699
2339	0.0765820233777
2342 /// 100529261	0.0713422007255
2342	0.0943168077388
2346 /// 219595	0.0757758968158
2346	0.0318419991939
2348	0.0737605804111
2350	0.068520757759
2352	0.0709391374446
2353	0.138250705361
2354	0.101571946796
2355	0.149939540508
2356	0.074566706973
2357	0.0906892382104
2358	0.05602579605
2359	0.0636839983877
2395	0.0975413139863
2444	0.100765820234
2475	0.0592503022975
2483 /// 284802 /// 100134091 /// 100289097 /// 101930278 /// 101930531 /// 102724923	0.0717452640064
2483 /// 100289097 /// 101930278 /// 101930531	0.0814187827489
2487	0.0677146311971
2488	0.0181378476421
2491	0.0818218460298
2492	0.0137041515518
2494	0.0455461507457
2495	0.128174123337
2509	0.118500604595
2512	0.118097541314
2515	0.0149133413946
2516	0.024586860137
2517	0.104796453043
2519	0.0951229343007
2520	0.0358726320032
2521	0.0757758968158
2523	0.108020959291
2524	0.0846432889964
2525	0.0733575171302
2526	0.103184199919
2527	0.0358726320032
2528	0.037081821846
2529	0.0536074163644
2530	0.119306731157
2531	0.100765820234
2532 /// 57863	0.0209592906086
2532	0.0794034663442
2533	0.1035872632
2534	0.133010882709
2535	0.112454655381
2537	0.136638452237
2538	0.0253929866989
2539	0.105199516324
2542	0.0927045546151
2543 /// 2574 /// 2576 /// 2577 /// 2578 /// 2579 /// 26748 /// 26749 /// 645051 /// 645073 /// 729396 /// 729408 /// 729422 /// 729428 /// 729431 /// 729442 /// 729447 /// 100008586 /// 100101629 /// 100132399	0.0318419991939
2543 /// 2574 /// 2575 /// 2576 /// 2577 /// 2578 /// 2579 /// 26748 /// 26749 /// 645037 /// 645051 /// 645073 /// 729396 /// 729408 /// 729422 /// 729428 /// 729431 /// 729442 /// 729447 /// 100008586 /// 100101629 /// 100132399	0.0378879484079
2543	0.0209592906086
2543 /// 2576 /// 2577 /// 2578 /// 2579 /// 26748 /// 645051 /// 645073 /// 729396 /// 729408 /// 729422 /// 729428 /// 729431 /// 729442 /// 100008586 /// 100132399	0.0314389359129
2547	0.0693268843208
2548	0.0769850866586
2549	0.086658605401
2550	0.122128174123
2550 /// 10537	0.087061668682
2551	0.0906892382104
2553	0.10761789601
2554	0.0350665054414
2555	0.0423216444982
2556	0.024586860137
2557	0.049979846836
2558	0.0217654171705
2559	0.0100765820234
2560	0.0395002015316
2561	0.0427247077791
2562	0.0652962515115
2563	0.043530834341
2564 /// 407009 /// 574412	0.0697299476018
2565	0.024586860137
2566	0.0411124546554
2567	0.018540910923
2568	0.0588472390165
2569	0.0173317210802
2570	0.0326481257557
2571	0.0665054413543
2572	0.0149133413946
2574 /// 2576 /// 2577 /// 2578 /// 2579 /// 26748 /// 645073 /// 729422 /// 729428 /// 729431 /// 729442 /// 729447 /// 100008586 /// 100132399	0.0314389359129
2575	0.0322450624748
2576 /// 2577 /// 2578 /// 2579 /// 26748 /// 645073 /// 729428 /// 100008586	0.0378879484079
2580	0.0709391374446
2581	0.0975413139863
2582	0.0564288593309
2583	0.0652962515115
2584	0.0544135429262
2585	0.0636839983877
2587	0.0286174929464
2588	0.080612656187
2589	0.0987505038291
2590	0.105199516324
2591	0.0983474405482
2592	0.0644901249496
2593	0.0850463522773
2595	0.0616686819831
2596	0.0580411124547
2597	0.0955259975816
2615	0.0665054413543
2617	0.127367996775
2618	0.0757758968158
2619	0.109230149133
2620	0.0794034663442
2621	0.127367996775
2622	0.043530834341
2623	0.0362756952842
2624	0.0544135429262
2625	0.100362756953
2626	0.0487706569931
2627	0.113663845224
2628	0.0338573155985
2629 /// 2630	0.142684401451
2630 /// 100510710	0.0330511890367
2630	0.143893591294
2631	0.107214832729
2632	0.111648528819
2633	0.130189439742
2634	0.121322047561
2635	0.103990326481
2636	0.0278113663845
2637	0.0326481257557
2638	0.0213623538896
2639	0.087061668682
2641	0.0217654171705
2642	0.0423216444982
2643	0.140669085046
2644	0.131398629585
2645	0.0193470374849
2646	0.0253929866989
2647	0.0838371624345
2648	0.093107617896
2649	0.0362756952842
2650	0.0999596936719
2651	0.140669085046
2652 /// 5956 /// 728458 /// 101060233	0.0278113663845
2653 /// 101060817	0.102378073358
2657 /// 10715	0.0741636436921
2658	0.0366787585651
2660	0.0314389359129
2661	0.024989923418
2662	0.0491737202741
2664	0.0963321241435
2665	0.0854494155582
2668	0.0515920999597
2669	0.11648528819
2670	0.0257960499798
2671	0.0669085046352
2672	0.0652962515115
2673	0.0923014913341
2674	0.0765820233777
2675	0.0536074163644
2676	0.043530834341
2677	0.0963321241435
2678	0.0213623538896
2678 /// 2679 /// 91227 /// 92086 /// 645367 /// 728441 /// 100132705 /// 102724197	0.0395002015316
2678 /// 2679 /// 91227 /// 92086 /// 728441 /// 100132705 /// 102724197	0.0987505038291
2678 /// 91227 /// 92086 /// 728441	0.117291414752
2681	0.0798065296252
2683	0.0644901249496
2686	0.0580411124547
2687	0.0612656187021
2688	0.0507859733978
2689	0.0217654171705
2690	0.0987505038291
2691	0.0314389359129
2692	0.0282144296655
2693	0.0205562273277
2694	0.0217654171705
2695	0.0390971382507
2696	0.0471584038694
2697	0.115276098347
2700	0.0729544538493
2701	0.0636839983877
2702	0.0362756952842
2703	0.0411124546554
2705	0.0741636436921
2706	0.110036275695
2707	0.0729544538493
2709	0.055622732769
2710	0.131398629585
2712	0.0399032648126
2713	0.12494961709
2717	0.122531237404
2719	0.0487706569931
2720 /// 643853	0.0975413139863
2729	0.106811769448
2730	0.0983474405482
2731	0.0979443772672
2733	0.0576380491737
2734	0.115276098347
2735	0.049979846836
2736	0.0431277710601
2737	0.0822249093108
2738 /// 286128	0.0411124546554
2738	0.0403063280935
2739	0.0967351874244
2740	0.0334542523176
2741	0.0229746070133
2742	0.0253929866989
2743	0.0947198710198
2744	0.101571946796
2745	0.137444578799
2746	0.117291414752
2747	0.0753728335349
2752	0.143490528013
2760	0.127771060056
2762	0.0983474405482
2764	0.118097541314
2765	0.0225715437324
2766	0.09915356711
2767	0.0959290608626
2768	0.108827085852
2769	0.125755743652
2770	0.100765820234
2771	0.0757758968158
2773	0.0987505038291
2774	0.0765820233777
2775	0.0515920999597
2776	0.111245465538
2778	0.102378073358
2779	0.0161225312374
2780	0.0157194679565
2781	0.0951229343007
2782	0.103184199919
2783	0.0951229343007
2784	0.0403063280935
2785	0.0519951632406
2786	0.0628778718259
2787	0.0874647319629
2788	0.104393389762
2790	0.100362756953
2791	0.143893591294
2792	0.0350665054414
2793	0.0439338976219
2794	0.0366787585651
2796	0.0914953647723
2797	0.0229746070133
2798	0.0108827085852
2799	0.122128174123
2800	0.0923014913341
2801	0.0689238210399
2802	0.0564288593309
2803	0.0898831116485
2804	0.0979443772672
2805	0.124143490528
2806	0.123337363966
2810	0.110439338976
2811	0.043530834341
2812 /// 5413 /// 100526833	0.0918984280532
2813	0.0270052398227
2814	0.0274083031036
2815	0.0322450624748
2817	0.0999596936719
2819	0.0544135429262
2820	0.0943168077388
2821	0.0979443772672
2822	0.0705360741636
2823	0.0882708585248
2824	0.122531237404
2825	0.0749697702539
2826	0.043530834341
2827	0.0459492140266
2828	0.0403063280935
2829	0.0253929866989
2830	0.0346634421604
2831	0.0274083031036
2832	0.0282144296655
2833	0.0592503022975
2834	0.0221684804514
2835	0.0451430874647
2837	0.0419185812173
2838	0.0221684804514
2840	0.037081821846
2841	0.0850463522773
2842	0.0777912132205
2843	0.0350665054414
2844	0.0306328093511
2845	0.0338573155985
2846	0.0447400241838
2847	0.0318419991939
2848	0.0201531640468
2849	0.0382910116888
2850	0.0927045546151
2852	0.0705360741636
2853	0.0217654171705
2854	0.024586860137
2857	0.0689238210399
2859	0.0487706569931
2861	0.0479645304313
2861 /// 80343	0.0781942765014
2862	0.0221684804514
2863	0.0523982265216
2864	0.0274083031036
2865 /// 2866	0.0354695687223
2867	0.0519951632406
2868	0.0330511890367
2869	0.0584441757356
2870	0.0886739218057
[truncated: 19,880 more rows]
